# Supplementary material for: Ground Reaction Forces and Impact Loading Among Runners with Different Acuity of Tibial Stress Injuries: Advanced Waveform Analysis for Running Mechanics
Source: Bioengineering (Basel). 2025 Jul 26;12(8):802. doi: 10.3390/bioengineering12080802 (PMC12383432; doi:10.3390/bioengineering12080802)
Supplement: Supplementary file 1 [file bioengineering-12-00802-s001.zip]

Archive with 1 entries (1 files):
- bioengineering-3701232-supplementary.pdf
